# Supplementary material for: eRNA co-expression network uncovers TF dependency and convergent cooperativity
Source: Sci Rep. 2023 Nov 4;13:19085. doi: 10.1038/s41598-023-46415-2 (PMC10625640; doi:10.1038/s41598-023-46415-2)
Supplement: Supplementary file 2 — Supplementary Table S1. [file 41598_2023_46415_MOESM2_ESM.csv]

sample	mappedReads	enhancerReads	promoterReads	enhancerPercent	promoterPercent
GM18486	20834545	5399471	9514158	25.9159535281428	45.6653025060062
GM18499	11962454	2719862	4437798	22.7366558734521	37.0977225910336
GM18501	21772938	5821532	10362310	26.7374664824747	47.592612443943
GM18502	3921985	835443	1333546	21.3015348095416	34.0018128575199
GM18504	29650414	7886703	14038520	26.5989641830971	47.3467925270791
GM18505	10073477	2309557	3187419	22.9271084849849	31.6416963080374
GM18507	17658637	4727825	7472098	26.7734423670411	42.314126509311
GM18508	27411813	7818217	12775183	28.5213422402962	46.6046627415706
GM18510	15796164	4040473	6780819	25.5788240739967	42.9269979724191
GM18511	26150574	7201006	12374720	27.5367034008508	47.321026299461
GM18516	12471639	3120033	5627758	25.0170246268353	45.1244459529337
GM18517	10872883	2752182	4671093	25.312348160097	42.9609423737936
GM18519	18263543	4810347	8073642	26.3385204064732	44.206329516677
GM18520	4425811	1040846	1760774	23.517633265406	39.7842113004826
GM18522	14250718	3568397	5488899	25.0401207854931	38.5166487751705
GM18852	15477409	4044979	6776211	26.134729656624	43.7813008624376
GM18853	29395351	8021925	13987507	27.2897744952935	47.5840788565512
GM18855	13877130	3488582	6430331	25.1390741457347	46.3376144779216
GM18856	25269096	7130874	11535953	28.219743199361	45.6524166911234
GM18858	14527092	3636692	6356987	25.0338608718111	43.7595287480798
GM18859	32221789	8708219	14998392	27.0258705995499	46.5473596143281
GM18861	12741314	3299059	5593474	25.8926120178814	43.9002916025773
GM18862	8065334	1919967	3794028	23.8051765742125	47.0411764720469
GM18870	12650749	3301389	5362430	26.0963916049556	42.3882412021612
GM18907	27689348	7899841	12941678	28.5302528611363	46.7388325647827
GM18909	25138895	7041338	11202762	28.0097355114455	44.5634623160644
GM18912	5483693	1392366	1903375	25.391027542935	34.7097293739821
GM18913	21252693	5717520	9224167	26.9025671240816	43.4023443523134
GM18916	9535324	2352184	3016951	24.6681077643507	31.6397324306966
GM19092	30018215	8165397	13999626	27.2014741715988	46.6371035053217
GM19093	10537537	2514002	3211293	23.8575864549752	30.4747969093727
GM19098	22359647	6086938	9167697	27.2228716312024	41.0010810993573
GM19099	13544576	3255072	5276503	24.0322915977584	38.9565756801837
GM19101	20688857	5690221	9513625	27.5037958839389	45.9842948307874
GM19114	13399512	3368322	5718033	25.1376468038538	42.6734421372957
GM19116	19691211	5530382	9185591	28.0855352167015	46.6481771994622
GM19119	22412271	5917495	11012086	26.4029245407572	49.1341818952662
GM19127	8054864	1915974	3723356	23.786546861623	46.2249393658291
GM19130	27877236	7372545	12187484	26.4464705180958	43.7184088121218
GM19131	9322691	2414459	3979408	25.8987346035603	42.6851860691296
GM19137	17932128	4984353	8037305	27.7956581617084	44.8206983577186
GM19138	18482795	5076470	8353227	27.4659216855459	45.1946093650879
GM19140	6937096	1655413	2067338	23.8631986641096	29.8012021168512
GM19141	24739626	6685424	11304158	27.0231409318799	45.6925177446094
GM19143	7636354	1843358	2927773	24.1392423661868	38.3399329051534
GM19144	26437493	7299213	12377883	27.6093236223268	46.8194279994703
GM19147	17260866	4425628	8695845	25.6396637341371	50.3789612873421
GM19152	21840628	5582478	10095359	25.5600617344886	46.222842127067
GM19153	9258927	2302028	4473628	24.8627945765206	48.3169162042211
GM19159	28530181	7695381	12979568	26.9727731485475	45.4941663356429
GM19160	14383272	3746447	6502686	26.0472512791248	45.2100606871649
GM19171	20484196	6045590	8613221	29.5134356261774	42.0481282252913
GM19190	15699650	4210056	7679597	26.8162411263945	48.9157210511062
GM19200	8839600	2087807	4083905	23.6187949680981	46.200110864745
GM19201	26512626	7110871	12626535	26.8206966748597	47.624611006092
GM19203	21516917	5693474	10440149	26.4604543485482	48.5206547016006
GM19204	24223053	6340472	11840670	26.1753627835434	48.8818234431473
GM19206	14855720	3871187	7073253	26.0585619545872	47.6129935136096
GM19207	34540362	9304369	17171955	26.937670774846	49.7156196567946
GM19209	9929529	2386123	4411574	24.0305758712221	44.4288344391763
GM19210	30821377	8305156	13646676	26.9460900465284	44.2766590214318
GM19222	12299224	3127618	5336083	25.429392943815	43.3855257860171
GM19223	22952729	6057132	11336539	26.3895940216956	49.3908110011668
GM19225	28199395	7331625	13246211	25.9992279976219	46.973387195009
GM19238	14182126	3561874	6190353	25.1152330757744	43.6489775933453
GM19239	16870737	4538931	7210444	26.9041654789592	42.7393539476076
GM19257	10324822	2560368	4646860	24.7981805400616	45.0066838924681
GM18520r	13818518	3851129	6337490	27.8693344684285	45.8622986922331
GM19099r	12105792	3305701	5759683	27.3067718328549	47.5779114658504
GM18522r	12223372	3337117	5295746	27.3011162549908	43.3247552312079
GM18517r	14112793	4036184	6537405	28.5994699986034	46.3225457923176
GM18505r	9597808	2568544	4168958	26.7617772724772	43.4365638487455
GM19131r	13311866	3693658	6045478	27.7471092332209	45.4142041393746
GM19222r*	9023900	2470410	4319734	27.3763007125522	47.8699232039362
GM19239r	13152036	3614620	6316981	27.4833493460632	48.0304418266495
GM19238r	16105072	4247674	7914015	26.3747594546612	49.1398920787191
