# Supplementary material for: eRNA co-expression network uncovers TF dependency and convergent cooperativity
Source: Sci Rep. 2023 Nov 4;13:19085. doi: 10.1038/s41598-023-46415-2 (PMC10625640; doi:10.1038/s41598-023-46415-2)
Supplement: Supplementary file 3 — Supplementary Table S2. [file 41598_2023_46415_MOESM3_ESM.csv]

factor	peak_count
ATF2	22140
BATF	32419
BCL11A	17858
BCL3	15224
BCLAF1	6006
BHLHE40	13900
CEBPB	5616
CHD1	6191
CHD2	15131
CTCF	61999
E2F4	3404
EBF1	48897
EGR1	16267
ELF1	22070
ELK1	5472
EP300	18956
ETS1	4090
EZH2	2216
FOS	2221
FOXM1	21667
GABPA	6381
IKZF1	7726
IRF4	17722
JUND	2471
MAX	11793
MAZ	17605
MEF2A	17580
MEF2C	9210
MTA3	11136
MXI1	16501
MYC	3376
NFATC1	10183
NFIC	25780
NFYB	12739
NRF1	5663
PAX5	30649
PBX3	9927
PML	14219
POLR2A	24473
POU2F2	22592
RAD21	42702
RELA	16720
REST	6864
RFX5	4316
RUNX3	66222
SIN3A	9149
SIX5	4767
SMC3	30493
SP1	18030
SPI1	42885
SRF	8541
STAT3	6273
STAT5A	6998
TAF1	13153
TBL1XR1	13258
TBP	14247
TCF12	20308
TCF3	15917
USF1	9749
USF2	9008
WRNIP1	13542
YY1	30545
ZBTB33	2126
ZEB1	4807
ZNF143	19987
