# Supplementary material for: eRNA co-expression network uncovers TF dependency and convergent cooperativity
Source: Sci Rep. 2023 Nov 4;13:19085. doi: 10.1038/s41598-023-46415-2 (PMC10625640; doi:10.1038/s41598-023-46415-2)
Supplement: Supplementary file 4 — Supplementary Table S3. [file 41598_2023_46415_MOESM4_ESM.csv]

	Fig 3a/4a		Fig 3b/4b		Fig 3c/4c left		Fig 3c/4c right		Fig S3a
	CTCF Intersection		P300 Occupancy		RAD21 Intersection		RAD21 Occupancy		CTCF Intersection
Distance (kb)	CTCF ≤ 1	CTCF ≥ 2	P300 (-)	P300 (+)	RAD21 ≤ 1	RAD21 ≥ 2	RAD21 (-)	RAD21 (+)	CTCF = 0	CTCF ≥ 1
0-2	18,478	372	13,483	1,999	195	18,655	13,841	1,676	14,534	4,316
2-4	4,768	703	3,159	411	413	5,058	3,605	208	2,972	2,499
4-8	5,404	1,481	3,987	577	900	5,985	4,507	287	2,906	3,979
8-16	6,779	3,686	6,122	807	2,318	8,147	6,937	447	3,242	7,223
16-32	8,220	9,806	10,766	1,178	7,106	10,920	11,618	831	3,391	14,635
32-64	7,142	22,492	18,195	1,750	18,359	11,275	19,452	1,237	2,517	27,117
64-128	4,217	47,622	32,513	2,575	43,953	7,886	34,957	1,884	1,184	50,655
128-256	1,483	86,253	56,147	3,899	84,703	3,033	59,791	3,087	436	87,300
256-512	193	153,280	100,124	5,971	152,905	568	104,572	5,005	62	153,411
